# Supplementary material for: Genome-wide associations spanning 194 in-hospital drug dosage change phenotypes highlight diverse genetic backgrounds in concurrent drug therapy
Source: Comput Struct Biotechnol J. 2025 Jun 25;28:239–48. doi: 10.1016/j.csbj.2025.06.042 (PMC12268083; doi:10.1016/j.csbj.2025.06.042)
Supplement: Supplementary file 2 — Supplementary material [file mmc2.xlsx]

## Sheet: Table Index
Table name	Description
Table S1	Demographic characteristics of study participants.
Table S2	Most frequenct diagnoses and comorbidities amond study participants
Table S3	List of 194 studied drug pairs, their constituent drugs, and patient counts for each drug pair.
Table S4	List of 51 significant SNPs obtained identified through GWAS
Table S5	Results from LDSC across tested drug pair phenotypes.
Table S6	Association results from testing the directional effects of the 51 genetic variants.
Table S7	List of significant SNPs overlapping with SNPs avaialble in Open Targets.
Table S8	Results of chi-squared tests of variant effect on diagnosis among the 51 significant SNPs.
Table S9	Results from gene-based tests performed through FastBAT analyses.
Table S10	Correlations of beta coefficients, examining the effect sizes of genetic variants across the 194 drug pair phenotypes.
Table S11	PheWAS results from Open Targets associated with the 51 significant SNPs.
Table S12	Expression quantitative trait loci (eQTL) data from the eQTL Catalogue, detailing gene expression regulation linked to the 51 significant SNPs.
Table S13	Regulatory information on the 51 significant SNPs from RegulomeDB.
Table S14	List of genes asociated with each of the 51 significant SNPs.
Table S15	Results of FUMA gene set enrichment (GSE) analysis
Table S16	Results from prescription data association testing of the effects of the 51 significant SNPs.

## Sheet: Table S1
Cohort description	In-hospital comedication records: 3,993 dosage adjusted drug pairs	Copenhagen Hospital Biobank: 3,993 dosage adjusted drug pairs	Copenhagen Hospital Biobank: 194 GWAS drug pairs
Patients total	847537	177622	117814
Mean age* (years)	52	63	64.68
Female patients (%)	56	50	49
Admissions total	2517474	575501	332904
*Age refers to age of first admission in the available data. A patient may have several recorded hospital admissions.

## Sheet: Table S2
		Patients (n)	Patients (%)
Total patient count		117814	100
Women		57221	48.5689
Age, median		65
Most frequenct primary diagnoses (ICD10)
	Medical observation and evaluation (Z03)	14109	11.9757
	Fracture of femur (S72)	7633	6.47886
	Acute myocardial infarction (I21)	6657	5.65043
	Gonarthrosis (M17)	6530	5.54264
	Coxarthrosis (M16)	5845	4.96121
	Pneumonia (J18)	5787	4.91198
	Atrial fibrillation and flutter (I48)	4935	4.18881
	Other sepsis (A41)	4682	3.97406
	Care involving use of rehabilitation procedures (Z50)	3901	3.31115
	Complications of internal orthopaedic prosthetic devices, implants and grafts (T84)	3759	3.19062
Frequent comorbidities (ICD10)
	Cerebrovascular disease (I60-I69)	13750	11.6709
	Peripheral vascular disease (I70-I79)	12094	10.2653
	Hypertension (I10-I15)	12033	10.2136
	Myocardial infarction (I21, I22)	10547	8.95225
	Diabetes without complications (E10, E11)	9586	8.13655
	Chronic pulmonary disease (J44)	9485	8.05083
	Heart failure (I50)	9310	7.90229
	Peptic ulcer disease (K25-K28)	6008	5.09956
	Metastatic solid tumor (C77-C80)	4235	3.59465
	Renal disease (N18)	4004	3.39858

## Sheet: Table S3
Drug_pair_ID	Index_drug_ATC	Codrug_ATC	Index_drug	Codrug	patients_with_change	patients_without_change	total_patients	fraction_patients_with_change
A12BA01_C03CA01	A12BA01	C03CA01	potassium chloride	furosemide	18873	7320	26193	0.720536
N02AA01_A06AB02	N02AA01	A06AB02	morphine	bisacodyl	6916	16334	23250	0.297462
A12BA01_A02BC02	A12BA01	A02BC02	potassium chloride	pantoprazole	13266	5408	18674	0.710399
A02BC02_C03CA01	A02BC02	C03CA01	pantoprazole	furosemide	8129	9205	17334	0.468963
N02AX02_N02AA01	N02AX02	N02AA01	tramadol	morphine	4761	11122	15883	0.299754
C07AB02_B01AC06	C07AB02	B01AC06	metoprolol	acetylsalicylic acid	10345	5394	15739	0.657284
J01DC02_A02BC02	J01DC02	A02BC02	cefuroxime	pantoprazole	10254	5261	15515	0.660909
B01AC06_C10AA01	B01AC06	C10AA01	acetylsalicylic acid	simvastatin	6068	9387	15455	0.392624
N02AA05_A06AB02	N02AA05	A06AB02	oxycodone	bisacodyl	5622	8543	14165	0.396894
N02AX02_A02BC02	N02AX02	A02BC02	tramadol	pantoprazole	3832	10157	13989	0.27393
J01DC02_C03CA01	J01DC02	C03CA01	cefuroxime	furosemide	8989	4805	13794	0.65166
B01AC06_C07AB02	B01AC06	C07AB02	acetylsalicylic acid	metoprolol	4761	8169	12930	0.368213
N02AA05_A02BC02	N02AA05	A02BC02	oxycodone	pantoprazole	4800	7743	12543	0.382684
B01AC06_B01AC04	B01AC06	B01AC04	acetylsalicylic acid	clopidogrel	7314	5206	12520	0.584185
A02AA04_N02AA01	A02AA04	N02AA01	magnesium hydroxide	morphine	3754	8481	12235	0.306825
C07AB02_C03CA01	C07AB02	C03CA01	metoprolol	furosemide	7981	4161	12142	0.657305
N03AX12_N02AA01	N03AX12	N02AA01	gabapentin	morphine	7865	4236	12101	0.649946
B01AC06_C03CA01	B01AC06	C03CA01	acetylsalicylic acid	furosemide	3151	8659	11810	0.266808
C07AB02_C10AA01	C07AB02	C10AA01	metoprolol	simvastatin	7471	4255	11726	0.637131
N02AA01_A06AD11	N02AA01	A06AD11	morphine	lactulose	3655	7948	11603	0.315005
J01DC02_A06AB02	J01DC02	A06AB02	cefuroxime	bisacodyl	7860	3130	10990	0.715196
B01AC04_B01AC06	B01AC04	B01AC06	clopidogrel	acetylsalicylic acid	6683	3999	10682	0.625632
C07AB02_A12BA01	C07AB02	A12BA01	metoprolol	potassium chloride	7088	3577	10665	0.664604
A02BC02_A03FA01	A02BC02	A03FA01	pantoprazole	metoclopramide	4927	5417	10344	0.476315
C07AB02_A02BC02	C07AB02	A02BC02	metoprolol	pantoprazole	6294	3911	10205	0.616756
H02AB06_A02BC02	H02AB06	A02BC02	prednisolone	pantoprazole	6005	4141	10146	0.591859
N02AA05_B01AB10	N02AA05	B01AB10	oxycodone	tinzaparin	4111	5974	10085	0.407635
J01XD01_N02AA01	J01XD01	N02AA01	metronidazole	morphine	4236	5801	10037	0.422038
A12BA01_B01AB10	A12BA01	B01AB10	potassium chloride	tinzaparin	6932	3100	10032	0.690989
J01DC02_J01XD01	J01DC02	J01XD01	cefuroxime	metronidazole	6378	3327	9705	0.657187
A06AB02_N02AA01	A06AB02	N02AA01	bisacodyl	morphine	2958	6635	9593	0.30835
J01DC02_B01AC06	J01DC02	B01AC06	cefuroxime	acetylsalicylic acid	6120	3317	9437	0.648511
N02AX02_A02AA04	N02AX02	A02AA04	tramadol	magnesium hydroxide	2621	6746	9367	0.279812
N03AX12_A02BC02	N03AX12	A02BC02	gabapentin	pantoprazole	5856	3166	9022	0.64908
B01AC04_C10AA01	B01AC04	C10AA01	clopidogrel	simvastatin	4859	4103	8962	0.542178
N02AA01_A06AB08	N02AA01	A06AB08	morphine	sodium picosulfate	2667	6156	8823	0.302278
A12BA01_A03FA01	A12BA01	A03FA01	potassium chloride	metoclopramide	6449	2267	8716	0.739904
N02AX02_C03CA01	N02AX02	C03CA01	tramadol	furosemide	2712	5939	8651	0.31349
C03CA01_B01AB05	C03CA01	B01AB05	furosemide	enoxaparin	4421	4138	8559	0.516532
B01AB10_A02BC02	B01AB10	A02BC02	tinzaparin	pantoprazole	3341	5066	8407	0.397407
N02AA05_N05CF01	N02AA05	N05CF01	oxycodone	zopiclone	3141	5134	8275	0.379577
J01DC02_C10AA01	J01DC02	C10AA01	cefuroxime	simvastatin	5301	2819	8120	0.652833
A06AB02_A02BC02	A06AB02	A02BC02	bisacodyl	pantoprazole	2517	5548	8065	0.312089
B01AB10_C03CA01	B01AB10	C03CA01	tinzaparin	furosemide	3387	4576	7963	0.425342
C01AA05_C03CA01	C01AA05	C03CA01	digoxin	furosemide	6201	1685	7886	0.78633
N02AA05_C03CA01	N02AA05	C03CA01	oxycodone	furosemide	3151	4709	7860	0.400891
A12BA01_A06AD11	A12BA01	A06AD11	potassium chloride	lactulose	5409	2102	7511	0.720144
C07AB02_B01AC04	C07AB02	B01AC04	metoprolol	clopidogrel	5004	2480	7484	0.668626
J01MA02_C03CA01	J01MA02	C03CA01	ciprofloxacin	furosemide	5103	2306	7409	0.688757
H02AB06_N02AA01	H02AB06	N02AA01	prednisolone	morphine	4527	2800	7327	0.617852
A02AA04_B01AB10	A02AA04	B01AB10	magnesium hydroxide	tinzaparin	2964	4313	7277	0.407311
N02AA01_M03BB03	N02AA01	M03BB03	morphine	chlorzoxazone	2542	4506	7048	0.36067
J01MA02_A02BC02	J01MA02	A02BC02	ciprofloxacin	pantoprazole	4655	2361	7016	0.663483
C07AB02_N05CF01	C07AB02	N05CF01	metoprolol	zopiclone	4320	2670	6990	0.618026
A12BA01_J01MA02	A12BA01	J01MA02	potassium chloride	ciprofloxacin	5021	1927	6948	0.722654
C03CA01_C03DA01	C03CA01	C03DA01	furosemide	spironolactone	4758	2145	6903	0.689266
A02BC02_B01AB05	A02BC02	B01AB05	pantoprazole	enoxaparin	3039	3853	6892	0.440946
C01AA05_A12BA01	C01AA05	A12BA01	digoxin	potassium chloride	5186	1561	6747	0.768638
J01DC02_C07AB02	J01DC02	C07AB02	cefuroxime	metoprolol	4248	2490	6738	0.630454
B01AC04_C07AB02	B01AC04	C07AB02	clopidogrel	metoprolol	3975	2714	6689	0.594259
N02AA05_A03FA01	N02AA05	A03FA01	oxycodone	metoclopramide	2429	4077	6506	0.373348
J01DC02_B01AB05	J01DC02	B01AB05	cefuroxime	enoxaparin	4555	1859	6414	0.710165
B01AB10_A12BA01	B01AB10	A12BA01	tinzaparin	potassium chloride	2760	3601	6361	0.433894
J01MA02_A12BA01	J01MA02	A12BA01	ciprofloxacin	potassium chloride	4246	2101	6347	0.668977
B01AC06_B01AX05	B01AC06	B01AX05	acetylsalicylic acid	fondaparinux	4331	1893	6224	0.695855
A02BC02_J01MA02	A02BC02	J01MA02	pantoprazole	ciprofloxacin	2838	3290	6128	0.46312
N03AX12_C03CA01	N03AX12	C03CA01	gabapentin	furosemide	4693	1382	6075	0.77251
A12BA01_J01XD01	A12BA01	J01XD01	potassium chloride	metronidazole	4406	1504	5910	0.745516
J01DC02_B02AA02	J01DC02	B02AA02	cefuroxime	tranexamic acid	4487	1415	5902	0.760251
C07AB02_C01AA05	C07AB02	C01AA05	metoprolol	digoxin	4304	1588	5892	0.730482
A12BA01_B01AB05	A12BA01	B01AB05	potassium chloride	enoxaparin	4033	1848	5881	0.685768
C03CA01_J01DH02	C03CA01	J01DH02	furosemide	meropenem	3157	2709	5866	0.538186
N03AX12_A06AB02	N03AX12	A06AB02	gabapentin	bisacodyl	4323	1242	5565	0.776819
C08CA01_A02BC02	C08CA01	A02BC02	amlodipine	pantoprazole	2241	3146	5387	0.416001
A06AD11_N02AA01	A06AD11	N02AA01	lactulose	morphine	2511	2828	5339	0.470313
C07AB02_B01AX05	C07AB02	B01AX05	metoprolol	fondaparinux	4086	1229	5315	0.768768
A06AD11_A02BC02	A06AD11	A02BC02	lactulose	pantoprazole	2623	2691	5314	0.493602
J01MA02_J01DH02	J01MA02	J01DH02	ciprofloxacin	meropenem	3759	1523	5282	0.711662
A11DA01_A02BC02	A11DA01	A02BC02	thiamine (vit B1)	pantoprazole	3522	1731	5253	0.670474
C08CA01_C03CA01	C08CA01	C03CA01	amlodipine	furosemide	2255	2969	5224	0.431662
J01DC02_C08CA01	J01DC02	C08CA01	cefuroxime	amlodipine	3388	1744	5132	0.660171
A02BC02_A11DA01	A02BC02	A11DA01	pantoprazole	thiamine (vit B1)	2646	2412	5058	0.523132
A12BA01_A11DA01	A12BA01	A11DA01	potassium chloride	thiamine (vit B1)	3836	1205	5041	0.76096
A02BC02_J02AC01	A02BC02	J02AC01	pantoprazole	fluconazole	2345	2635	4980	0.470884
B01AC04_C03CA01	B01AC04	C03CA01	clopidogrel	furosemide	2755	2225	4980	0.553213
J01DH02_C03CA01	J01DH02	C03CA01	meropenem	furosemide	3062	1893	4955	0.617962
J01CF01_A02BC02	J01CF01	A02BC02	dicloxacillin	pantoprazole	3970	866	4836	0.820926
A12BA01_C03DA01	A12BA01	C03DA01	potassium chloride	spironolactone	3735	1098	4833	0.772812
C03DA01_C03CA01	C03DA01	C03CA01	spironolactone	furosemide	2383	2437	4820	0.494398
A12BA01_J02AC01	A12BA01	J02AC01	potassium chloride	fluconazole	3572	1203	4775	0.748063
J02AC01_A02BC02	J02AC01	A02BC02	fluconazole	pantoprazole	2211	2514	4725	0.467937
A06AD11_C03CA01	A06AD11	C03CA01	lactulose	furosemide	2389	2316	4705	0.507758
N03AX12_B01AC06	N03AX12	B01AC06	gabapentin	acetylsalicylic acid	3527	1145	4672	0.754923
J01DH02_J01MA02	J01DH02	J01MA02	meropenem	ciprofloxacin	2863	1729	4592	0.623476
C03CA01_C01BD01	C03CA01	C01BD01	furosemide	amiodarone	2817	1741	4558	0.618034
B01AC04_A02BC02	B01AC04	A02BC02	clopidogrel	pantoprazole	2194	2362	4556	0.481563
A12BA01_J01DH02	A12BA01	J01DH02	potassium chloride	meropenem	3257	1276	4533	0.718509
B01AC06_B01AC24	B01AC06	B01AC24	acetylsalicylic acid	ticagrelor	3106	1420	4526	0.686257
N02AB03_N02AA01	N02AB03	N02AA01	fentanyl	morphine	3790	735	4525	0.837569
A12BA01_N05AD01	A12BA01	N05AD01	potassium chloride	haloperidol	3420	1040	4460	0.766816
A06AD11_A06AB08	A06AD11	A06AB08	lactulose	sodium picosulfate	2133	2236	4369	0.488212
J01DH02_A02BC02	J01DH02	A02BC02	meropenem	pantoprazole	2634	1731	4365	0.603436
C01BD01_C03CA01	C01BD01	C03CA01	amiodarone	furosemide	3753	596	4349	0.862957
C07AB02_C10AA05	C07AB02	C10AA05	metoprolol	atorvastatin	2780	1533	4313	0.644563
N03AX12_B01AB05	N03AX12	B01AB05	gabapentin	enoxaparin	3645	594	4239	0.859873
A06AD11_A12BA01	A06AD11	A12BA01	lactulose	potassium chloride	2183	2033	4216	0.517789
C09AA02_C10AA01	C09AA02	C10AA01	enalapril	simvastatin	1976	2130	4106	0.481247
A11DA01_N05BA02	A11DA01	N05BA02	thiamine (vit B1)	chlordiazepoxide	3420	673	4093	0.835573
C09AA02_C03CA01	C09AA02	C03CA01	enalapril	furosemide	2202	1891	4093	0.537992
J01DC02_B01AF01	J01DC02	B01AF01	cefuroxime	rivaroxaban	2955	1133	4088	0.722847
B01AC04_B01AX05	B01AC04	B01AX05	clopidogrel	fondaparinux	3220	839	4059	0.793299
J01CF01_N02AA05	J01CF01	N02AA05	dicloxacillin	oxycodone	3533	493	4026	0.877546
J02AC01_N02AA01	J02AC01	N02AA01	fluconazole	morphine	1930	2090	4020	0.4801
J01DC02_J01GB03	J01DC02	J01GB03	cefuroxime	gentamicin	3299	720	4019	0.820851
A11DA01_C03CA01	A11DA01	C03CA01	thiamine (vit B1)	furosemide	2640	1346	3986	0.662318
C07AB02_C09AA02	C07AB02	C09AA02	metoprolol	enalapril	2473	1504	3977	0.621825
J02AC01_C03CA01	J02AC01	C03CA01	fluconazole	furosemide	1946	1972	3918	0.496682
C07AB02_B01AA03	C07AB02	B01AA03	metoprolol	warfarin	2619	1289	3908	0.670164
J01DH02_N02AA01	J01DH02	N02AA01	meropenem	morphine	2338	1548	3886	0.601647
C07AB02_B01AB05	C07AB02	B01AB05	metoprolol	enoxaparin	2616	1249	3865	0.676843
C07AB02_B01AC24	C07AB02	B01AC24	metoprolol	ticagrelor	3022	833	3855	0.783917
B01AA03_C03CA01	B01AA03	C03CA01	warfarin	furosemide	1881	1942	3823	0.492022
A02BC02_N05AD01	A02BC02	N05AD01	pantoprazole	haloperidol	1908	1870	3778	0.505029
J01MA02_J01XD01	J01MA02	J01XD01	ciprofloxacin	metronidazole	2607	1091	3698	0.704976
N02AB03_A02BC02	N02AB03	A02BC02	fentanyl	pantoprazole	2932	709	3641	0.805273
C09AA02_A02BC02	C09AA02	A02BC02	enalapril	pantoprazole	1786	1786	3572	0.5
C09AA02_A12BA01	C09AA02	A12BA01	enalapril	potassium chloride	1980	1558	3538	0.559638
C01AA05_B01AB10	C01AA05	B01AB10	digoxin	tinzaparin	2511	946	3457	0.726352
J01MA02_B01AC06	J01MA02	B01AC06	ciprofloxacin	acetylsalicylic acid	2283	1169	3452	0.661356
A12BA01_C01BD01	A12BA01	C01BD01	potassium chloride	amiodarone	2523	905	3428	0.735998
J01DC02_C09AA02	J01DC02	C09AA02	cefuroxime	enalapril	2234	1154	3388	0.659386
J01CF01_J01CE01	J01CF01	J01CE01	dicloxacillin	benzylpenicillin	2652	614	3266	0.812002
C09AA02_C07AB02	C09AA02	C07AB02	enalapril	metoprolol	1698	1498	3196	0.531289
C01BD01_A02BC02	C01BD01	A02BC02	amiodarone	pantoprazole	2598	443	3041	0.854324
J01DC02_A11DA01	J01DC02	A11DA01	cefuroxime	thiamine (vit B1)	1910	1120	3030	0.630363
J01CE01_C03CA01	J01CE01	C03CA01	benzylpenicillin	furosemide	2055	929	2984	0.688673
A12BA01_A12CC30	A12BA01	A12CC30	potassium chloride	magnesium (different salts in combination)	2356	598	2954	0.797563
A12BA01_J01CR05	A12BA01	J01CR05	potassium chloride	piperacillin and enzyme inhibitor	2207	666	2873	0.768187
J01MA02_C07AB02	J01MA02	C07AB02	ciprofloxacin	metoprolol	1902	970	2872	0.662256
J01MA02_C10AA01	J01MA02	C10AA01	ciprofloxacin	simvastatin	1874	987	2861	0.655016
N03AX12_C07AB02	N03AX12	C07AB02	gabapentin	metoprolol	2113	745	2858	0.739328
C07AB02_C09AA05	C07AB02	C09AA05	metoprolol	ramipril	1890	946	2836	0.666432
J01XA01_C03CA01	J01XA01	C03CA01	vancomycin	furosemide	1681	1104	2785	0.603591
A12BA01_J01XA01	A12BA01	J01XA01	potassium chloride	vancomycin	2079	677	2756	0.754354
C03CA01_R03AL01	C03CA01	R03AL01	furosemide	fenoterol and ipratropium bromide	1650	1081	2731	0.604174
C01BD01_B01AC06	C01BD01	B01AC06	amiodarone	acetylsalicylic acid	2341	382	2723	0.859714
J01DC02_C09CA01	J01DC02	C09CA01	cefuroxime	losartan	1741	917	2658	0.655004
H02AB06_J02AC01	H02AB06	J02AC01	prednisolone	fluconazole	1795	857	2652	0.676848
J01XA01_A02BC02	J01XA01	A02BC02	vancomycin	pantoprazole	1590	1061	2651	0.599774
J01CF01_C03CA01	J01CF01	C03CA01	dicloxacillin	furosemide	1938	663	2601	0.745098
C09AA05_C03CA01	C09AA05	C03CA01	ramipril	furosemide	1578	969	2547	0.619552
J01XD01_J01GB03	J01XD01	J01GB03	metronidazole	gentamicin	1508	1029	2537	0.594403
J01DC02_A10BA02	J01DC02	A10BA02	cefuroxime	metformin	1688	805	2493	0.677096
J01CE01_J01CF01	J01CE01	J01CF01	benzylpenicillin	dicloxacillin	1665	825	2490	0.668675
A11DA01_A06AD11	A11DA01	A06AD11	thiamine (vit B1)	lactulose	1637	809	2446	0.669256
A12BA01_N02AB03	A12BA01	N02AB03	potassium chloride	fentanyl	1793	644	2437	0.735741
J01DC02_N06AB04	J01DC02	N06AB04	cefuroxime	citalopram	1595	836	2431	0.656109
C07AB02_C01BD01	C07AB02	C01BD01	metoprolol	amiodarone	1777	643	2420	0.734298
A11DA01_B01AB10	A11DA01	B01AB10	thiamine (vit B1)	tinzaparin	1484	891	2375	0.624842
C07AG02_C03CA01	C07AG02	C03CA01	carvedilol	furosemide	1540	834	2374	0.648694
J01DC02_M03BB03	J01DC02	M03BB03	cefuroxime	chlorzoxazone	1595	721	2316	0.688687
J01MA02_B01AB05	J01MA02	B01AB05	ciprofloxacin	enoxaparin	1555	720	2275	0.683516
C01AA05_H02AB06	C01AA05	H02AB06	digoxin	prednisolone	1724	535	2259	0.76317
J01CE01_B01AC06	J01CE01	B01AC06	benzylpenicillin	acetylsalicylic acid	1586	642	2228	0.711849
A12BA01_A10AB01	A12BA01	A10AB01	potassium chloride	insulin (human)	1371	835	2206	0.621487
J01DH02_B01AB05	J01DH02	B01AB05	meropenem	enoxaparin	1440	760	2200	0.654545
J01DH02_B01AC06	J01DH02	B01AC06	meropenem	acetylsalicylic acid	1395	804	2199	0.634379
H02AB04_A02BC02	H02AB04	A02BC02	methylprednisolone	pantoprazole	1397	800	2197	0.635867
N03AX12_A06AD11	N03AX12	A06AD11	gabapentin	lactulose	1493	693	2186	0.682983
J01CE01_C10AA01	J01CE01	C10AA01	benzylpenicillin	simvastatin	1528	589	2117	0.721776
J01CR05_C03CA01	J01CR05	C03CA01	piperacillin and enzyme inhibitor	furosemide	1381	732	2113	0.653573
J01CR05_A02BC02	J01CR05	A02BC02	piperacillin and enzyme inhibitor	pantoprazole	1326	780	2106	0.62963
J01MA02_A11DA01	J01MA02	A11DA01	ciprofloxacin	thiamine (vit B1)	1428	627	2055	0.694891
N03AX12_A06AB08	N03AX12	A06AB08	gabapentin	sodium picosulfate	1418	633	2051	0.69137
A12BA01_R03AL01	A12BA01	R03AL01	potassium chloride	fenoterol and ipratropium bromide	1464	530	1994	0.734203
A12BA01_N07BA01	A12BA01	N07BA01	potassium chloride	nicotine	1433	534	1967	0.728521
A11DA01_J01XD01	A11DA01	J01XD01	thiamine (vit B1)	metronidazole	1418	547	1965	0.721628
B01AC04_B01AB05	B01AC04	B01AB05	clopidogrel	enoxaparin	1414	543	1957	0.722534
J01DC02_R03BB04	J01DC02	R03BB04	cefuroxime	tiotropium bromide	1236	659	1895	0.652243
J01CF01_J01CE02	J01CF01	J01CE02	dicloxacillin	phenoxymethylpenicillin	1461	400	1861	0.785062
C07AG02_A12BA01	C07AG02	A12BA01	carvedilol	potassium chloride	1219	616	1835	0.664305
N02AB03_N02AA05	N02AB03	N02AA05	fentanyl	oxycodone	1455	366	1821	0.799012
J01CE01_C07AB02	J01CE01	C07AB02	benzylpenicillin	metoprolol	1287	515	1802	0.714206
J01DC02_N01BB01	J01DC02	N01BB01	cefuroxime	bupivacaine	1365	437	1802	0.757492
A11DA01_N05AD01	A11DA01	N05AD01	thiamine (vit B1)	haloperidol	1256	510	1766	0.711212
C03CA01_C03BA08	C03CA01	C03BA08	furosemide	metolazone	1175	509	1684	0.697743
C01AA05_J01XD01	C01AA05	J01XD01	digoxin	metronidazole	1269	401	1670	0.75988
A11DA01_N05BA01	A11DA01	N05BA01	thiamine (vit B1)	diazepam	1159	426	1585	0.73123
A12BA01_N05BA02	A12BA01	N05BA02	potassium chloride	chlordiazepoxide	1206	327	1533	0.786693
C07AB02_B01AE07	C07AB02	B01AE07	metoprolol	dabigatran etexilate	1113	406	1519	0.732719
J01CA01_J01GB03	J01CA01	J01GB03	ampicillin	gentamicin	1158	354	1512	0.765873
A11DA01_A12CC30	A11DA01	A12CC30	thiamine (vit B1)	magnesium (different salts in combination)	1001	382	1383	0.723789
N03AX12_N02AB03	N03AX12	N02AB03	gabapentin	fentanyl	998	383	1381	0.722665
J01CF01_N03AX12	J01CF01	N03AX12	dicloxacillin	gabapentin	1011	334	1345	0.751673

## Sheet: Table S4
Drug_pair_ID	Index_drug	Codrug	rs_id	CHR	BP	BP_GRCh37	ALT	REF	P_original	P_LDSC	MAF_cohort	MAF_gnomad_nfe	cadd_Phred	nearest_gene_symbol	nearest_gene_distance	annovar_annotation
A02AA04_N02AA01	magnesium hydroxide	morphine	rs117944645	8	84794811	85707046	T	C	2.8673e-08	2.98473e-08	0.00998321	0.00959294788695877	12.72	LRRCC1	312404	intronic
A02BC02_A03FA01	pantoprazole	metoclopramide	rs147504573	10	77501221	79260979	C	T	1.03299e-08	1.08854e-08	0.0193324	0.02068741893644617	0.273	KCNMA1	137148	intronic
A02BC02_C03CA01	pantoprazole	furosemide	rs116091351	1	205063910	205033038	G	A	1.19503e-08	1.23268e-08	0.0172972	0.02101279039415296	1.705	TMEM81	20550	intronic
A02BC02_J01MA02	pantoprazole	ciprofloxacin	rs117452099	6	169262343	169662438	T	C	2.2008e-08	2.3952e-08	0.0190987	0.02450726141078838	0.025	THBS2	8293	intergenic
A06AD11_A06AB08	lactulose	sodium picosulfate	rs12736144	1	4722581	4782641	C	G	1.30904e-08	1.48389e-08	0.0338999	0.03191075366454793	0.956	AJAP1	67972	intronic
A06AD11_C03CA01	lactulose	furosemide	rs1871838	8	13803138	13660647	A	C	4.94422e-08	5.42826e-08	0.0558519	0.05074626865671641	0.851	DLC1	198528	intergenic
A11DA01_J01XD01	thiamine (vit B1)	metronidazole	rs114942430	5	29322567	29322674	A	G	2.22232e-08	2.84978e-08	0.0532695	0.04834921049197442	0.887	CDH6	1871119	intergenic
A11DA01_N05BA02	thiamine (vit B1)	chlordiazepoxide	rs186107005	12	34080371	34233306	T	A	4.2431e-08	4.75179e-08	0.0145773	0.00915822291504286	0.07	ALG10	57903	intergenic
A12BA01_A12CC30	potassium chloride	magnesium (different salts in combination)	rs56255127	11	132237582	132107476	T	C	1.74253e-08	2.05625e-08	0.135297	0.16134268276847163	0.215	NTM	867104	intronic
A12BA01_C03CA01	potassium chloride	furosemide	rs146985296	6	52288077	52152875	C	G	3.78316e-08	3.85018e-08	0.0153607	0.01491956408925791	1.783	MCM3	3196	intergenic
A12BA01_J01MA02	potassium chloride	ciprofloxacin	rs116132368	4	68919246	69784964	A	T	1.39942e-08	1.50486e-08	0.0131076	0.00803837676649812	3.306	UGT2A3	32558	intergenic
A12BA01_J01XD01	potassium chloride	metronidazole	rs4757645	11	18372298	18393845	G	C	4.4873e-08	4.84516e-08	0.621947	0.640539483971853	0.243	LDHA	22262	intergenic
A12BA01_J01XD01	potassium chloride	metronidazole	rs79970770	9	117397673	120159951	T	C	1.00199e-08	1.10393e-08	0.0155313	0.01336100661564405	7.474	ASTN2	17397	intronic
A12BA01_N05BA02	potassium chloride	chlordiazepoxide	rs573836037	16	51430002	51463913	CT	C	7.4222e-09	1.08854e-08	0.0142455	0.02	1.44	HNRNPA1L3	123434	intergenic
B01AA03_C03CA01	warfarin	furosemide	NA	6	95002291	NA	C	T	7.01174e-09	8.18741e-09	0.0165942	0.01638	1.36	NA	NA	intergenic
B01AB10_A12BA01	tinzaparin	potassium chloride	rs2511771	11	131257663	131127558	A	G	6.66472e-09	7.29161e-09	0.66142	0.6822138495517734	0.208	NTM	112815	intergenic
B01AC04_B01AC06	clopidogrel	acetylsalicylic acid	rs149039924	12	94355485	94749261	T	C	9.91567e-09	1.04473e-08	0.0106753	0.01202997633447278	0.682	CEP83	104503	intronic
B01AC04_C07AB02	clopidogrel	metoprolol	rs312802	17	77495131	75491213	G	A	4.8206e-09	5.26618e-09	0.149042	0.16939677587103483	0.308	SEPTIN9	214562	intronic
B01AC04_C10AA01	clopidogrel	simvastatin	rs28636409	4	56593772	57459938	T	C	2.07902e-08	2.19962e-08	0.0137369	0.01263771872974724	10.04	THEGL	63166	intronic
B01AC06_C07AB02	acetylsalicylic acid	metoprolol	rs77925157	16	60332885	60366789	G	A	1.65822e-08	1.72492e-08	0.011276	0.01380785686503306	1.201	GOT2	1598543	intergenic
B01AC06_C07AB02	acetylsalicylic acid	metoprolol	rs758010917	19	53549709	54052963	T	A	3.71194e-08	3.8511e-08	0.0593793	0.00722245150639702	1.501	ZNF331	30182	intronic
C01AA05_A12BA01	digoxin	potassium chloride	rs145706366	5	20151696	20151805	C	T	3.86888e-08	4.13456e-08	0.0221951	0.02050882658359294	1.821	CDH18	424177	intronic
C01BD01_A02BC02	amiodarone	pantoprazole	rs146704861	8	8911652	8769162	T	C	1.15904e-08	1.37733e-08	0.0110676	0.01141078838174273	3.764	MFHAS1	18022	intergenic
C01BD01_A02BC02	amiodarone	pantoprazole	rs370304464	9	79098876	81713792	C	T	3.43037e-08	4.01226e-08	0.159019	0.16369636963696368	0.349	TLE4	472897	intergenic
C01BD01_B01AC06	amiodarone	acetylsalicylic acid	rs185619351	1	116645563	117188185	C	T	4.46818e-08	5.36157e-08	0.0117171	0.00628564022809746	8.635	IGSF3	22192	intronic
C01BD01_B01AC06	amiodarone	acetylsalicylic acid	rs138489230	5	173982126	173409129	A	G	4.24419e-09	5.32978e-09	0.0300519	0.03436203319502075	7.152	C5orf47	8347	intergenic
C01BD01_B01AC06	amiodarone	acetylsalicylic acid	rs4737862	8	67868377	68780612	G	A	4.91897e-08	5.78889e-08	0.761731	0.7524050962038481	5.426	PREX2	83669	intergenic
C03CA01_C03DA01	furosemide	spironolactone	NA	1	113219741	NA	GT	G	1.02398e-08	1.1159e-08	0.0576632	0.06704	0.471	MAGI3	170774	intergenic
C07AB02_B01AC24	metoprolol	ticagrelor	rs118142978	15	26716246	26961393	A	G	3.50517e-09	4.16333e-09	0.0169763	0.01944264419961114	2.201	GABRA5	150665	intronic
C07AB02_B01AC24	metoprolol	ticagrelor	rs77458025	16	13793652	13887509	G	A	1.22357e-08	1.40452e-08	0.0256239	0.02943846453118921	1.481	ERCC4	126486	intergenic
C07AB02_B01AC24	metoprolol	ticagrelor	rs111423393	5	102155125	101490829	A	G	1.33237e-08	1.52844e-08	0.050059	0.04114664586583463	2.139	SLCO4C1	141159	intergenic
C07AB02_B01AX05	metoprolol	fondaparinux	rs984113	5	56616706	55912533	C	G	4.71331e-10	5.45808e-10	0.62851	0.6186022343465836	5.874	MAP3K1	198843	intergenic
C07AB02_C09AA02	metoprolol	enalapril	rs151291375	15	36281149	36573350	T	C	1.15737e-08	1.33236e-08	0.0257319	0.01998442771866078	0.062	CDIN1	298477	intergenic
C07AB02_C09AA02	metoprolol	enalapril	rs6532537	4	95260257	96181408	G	A	1.27549e-08	1.45792e-08	0.457427	0.4531757371087154	1.835	UNC5C	288949	intronic
J01CE01_C03CA01	benzylpenicillin	furosemide	rs1206902225	1	28706975	29033487	TG	T	1.52599e-08	1.83694e-08	0.0140639	0.13983671760519154	0.049	YTHDF2	29646	intronic
J01CF01_C03CA01	dicloxacillin	furosemide	rs4668287	2	170596595	171453105	A	G	9.45739e-09	1.17231e-08	0.484925	0.4889538661468486	3.659	SP5	118742	intronic
J01CF01_N02AA05	dicloxacillin	oxycodone	rs111738111	16	84066674	84100279	C	T	9.81219e-09	1.13091e-08	0.0163476	0.01619590567504535	0.468	SLC38A8	23879	intronic
J01CF01_N03AX12	dicloxacillin	gabapentin	rs7524537	1	162643332	162613122	C	T	4.93746e-08	6.72885e-08	0.222527	0.2314430314041007	1.423	DDR2	11959	intronic
J01DC02_M03BB03	cefuroxime	chlorzoxazone	rs4675152	2	227206654	228071370	G	A	3.57211e-08	4.41016e-08	0.749557	0.7460967993754879	5.605	COL4A3	42030	intronic
J01DC02_N01BB01	cefuroxime	bupivacaine	rs117134236	14	92687668	93154013	A	G	3.06349e-08	3.9399e-08	0.0340134	0.038981288981288983	3.384	LGMN	61011	intronic
J01DH02_B01AC06	meropenem	acetylsalicylic acid	rs517984	13	96636681	97288935	C	A	4.35449e-08	5.32681e-08	0.283779	0.29425899467463307	14.82	OXGR1	358049	intronic
J01DH02_J01MA02	meropenem	ciprofloxacin	rs76796131	16	49533110	49567021	T	C	2.17806e-08	2.42089e-08	0.0467046	0.05259403372243839	2.819	C16orf78	159306	intronic
J01MA02_A11DA01	ciprofloxacin	thiamine (vit B1)	rs73370371	15	27767768	28012914	A	C	3.16654e-08	4.00136e-08	0.0274452	0.03535746723757622	0.116	OCA2	331547	intronic
J01MA02_C03CA01	ciprofloxacin	furosemide	rs55731481	14	98175442	98641779	T	G	1.90662e-08	2.04468e-08	0.018074	0.01862949452840021	1.996	BCL11B	1096755	intergenic
J01MA02_J01XD01	ciprofloxacin	metronidazole	rs2618023	9	26275642	26275640	C	A	3.04138e-08	3.46248e-08	0.0224985	0.022422109242602	0.21	TUSC1	597198	intergenic
N02AA05_A02BC02	oxycodone	pantoprazole	rs1048616003	16	1493310	1543311	G	GC	1.18047e-08	1.23176e-08	0.16797	0.22366288492706649	6.899	TELO2	34	upstream
N02AA05_C03CA01	oxycodone	furosemide	rs2291580	4	40438198	40440215	C	T	2.68858e-08	2.85691e-08	0.8303	0.8193938605619147	12.49	CHRNA9	102865	exonic
N02AA05_C03CA01	oxycodone	furosemide	rs181329814	7	4283455	4323087	C	T	3.14852e-08	3.3408e-08	0.0216165	0.02362924281984334	1.376	FOXK1	398840	intergenic
N02AX02_N02AA01	tramadol	morphine	rs191619899	5	162243744	161670750	G	A	7.00644e-09	7.27177e-09	0.0111119	0.00752660264728782	5.872	GABRG2	243687	intergenic
N03AX12_A02BC02	gabapentin	pantoprazole	rs117909688	11	134397391	134267285	T	C	9.65549e-10	1.0455e-09	0.0139501	0.01570816564974685	1.493	B3GAT1	14851	intronic
N03AX12_B01AC06	gabapentin	acetylsalicylic acid	rs760791408	4	141069302	141990456	T	C	3.30969e-08	3.6312e-08	0.0152642	0.00686940413707934	0.468	RNF150	143575	intronic

## Sheet: Table S5
Drug_pair_ID	h2	h2_se	lambda_gc	chi2	intercept	intercept_se	ratio	ratio_se
A02AA04_N02AA01	0.0247	0.0417	1.0195	1.0269	1.0212	0.0074	0.7888	0.2753
A02BC02_A03FA01	-0.0043	0.0519	1.0165	1.0194	1.0202	0.0073	1.0418	0.3764
A02BC02_C03CA01	0.0029	0.029	1.0345	1.038	1.0371	0.0066	0.9759	0.1735
A02BC02_J01MA02	-0.0131	0.0861	1.0105	1.0208	1.0223	0.0071	1.0732	0.3403
A06AD11_A06AB08	0.0164	0.1172	1.0315	1.0323	1.031	0.0071	0.959	0.2203
A06AD11_C03CA01	-0.0671	0.0925	1.0436	1.0382	1.0441	0.0062	1.1559	0.1631
A11DA01_J01XD01	-0.4235	0.2162	1.0135	1.0131	1.0288	0.007	2.197	0.5316
A11DA01_N05BA02	0.1569	0.1147	1.0255	1.0165	1.0046	0.0065	0.2782	0.3941
A12BA01_A12CC30	0.0995	0.1843	1.0195	1.0178	1.0122	0.0072	0.6831	0.4066
A12BA01_C03CA01	-0.0017	0.0177	1.0195	1.0155	1.0163	0.0071	1.0555	0.4575
A12BA01_J01MA02	-0.0637	0.0708	1.0527	1.0535	1.0618	0.0073	1.1564	0.1356
A12BA01_J01XD01	-0.0401	0.072	1.0165	1.011	1.0154	0.0066	1.4064	0.5988
A12BA01_N05BA02	-0.231	0.3082	0.9957	0.9886	0.9952	0.0066	NA	NA
B01AA03_C03CA01	-0.0013	0.1238	1.0618	1.0526	1.0527	0.0069	1.0012	0.1313
B01AB10_A12BA01	0.1262	0.0958	1.0557	1.0471	1.0317	0.0077	0.6724	0.1633
B01AC04_B01AC06	-0.0174	0.0436	1.0496	1.0535	1.057	0.0066	1.0655	0.1234
B01AC04_C07AB02	-0.0248	0.0717	1.0255	1.0297	1.0328	0.0065	1.1048	0.2195
B01AC04_C10AA01	0.0021	0.0622	1.0679	1.0653	1.0649	0.0067	0.9943	0.1034
B01AC06_C07AB02	0.0021	0.0376	1.0285	1.032	1.0315	0.0071	0.9837	0.2217
C01AA05_A12BA01	-0.136	0.0589	1.0105	1.0109	1.0282	0.0063	2.5803	0.5763
C01BD01_A02BC02	0.254	0.141	1.0195	1.0089	0.9943	0.0063	NA	NA
C01BD01_B01AC06	0.4106	0.158	0.9986	0.9979	0.9768	0.0067	NA	NA
C03CA01_C03DA01	-0.0268	0.0688	1.0075	1.021	1.0245	0.0064	1.1663	0.3035
C07AB02_B01AC24	0.1403	0.1295	1.0375	1.0325	1.0224	0.007	0.6898	0.2138
C07AB02_B01AX05	0.0765	0.1008	1.0075	1.0097	1.0019	0.0072	0.1987	0.7422
C07AB02_C09AA02	0.0359	0.124	1.0527	1.0462	1.0435	0.0067	0.9417	0.1457
J01CE01_C03CA01	0.0631	0.1609	1.0436	1.0379	1.0343	0.0067	0.9053	0.1764
J01CF01_C03CA01	0.0057	0.1963	1.0255	1.0233	1.0231	0.0069	0.9888	0.2977
J01CF01_N02AA05	-0.0428	0.1143	1.0016	0.9901	0.9933	0.0068	NA	NA
J01CF01_N03AX12	-0.0179	0.3481	0.9927	0.9818	0.9823	0.0071	NA	NA
J01DC02_M03BB03	0.2194	0.205	1.0315	1.0276	1.0181	0.0067	0.657	0.2439
J01DC02_N01BB01	0.004	0.2875	1.0557	1.0603	1.0602	0.0069	0.9976	0.1136
J01DH02_B01AC06	-0.2258	0.2145	1.0345	1.0265	1.0358	0.0067	1.3538	0.2549
J01DH02_J01MA02	-0.0766	0.1211	1.0802	1.0834	1.09	0.0084	1.0794	0.1003
J01MA02_A11DA01	0.1764	0.3267	1.0195	1.0236	1.0167	0.0078	0.707	0.3295
J01MA02_C03CA01	-0.0536	0.0691	1.0557	1.054	1.0615	0.0072	1.1387	0.1325
J01MA02_J01XD01	-0.0629	0.1276	1.0405	1.0352	1.0396	0.0066	1.1248	0.1884
N02AA05_A02BC02	0.0669	0.043	1.0255	1.0276	1.0115	0.0076	0.4151	0.2737
N02AA05_C03CA01	-0.0057	0.0654	1.0496	1.0505	1.0514	0.0071	1.017	0.1401
N02AX02_N02AA01	0.0285	0.0368	1.0285	1.0387	1.0299	0.0079	0.7739	0.2033
N03AX12_A02BC02	0.0527	0.0552	1.0527	1.0521	1.043	0.0072	0.8256	0.1387
N03AX12_B01AC06	-0.1113	0.0996	1.0105	1.0076	1.0174	0.007	2.2815	0.9214

## Sheet: Table S6
Drug_pair_ID	rs_id	CHR	BP	ALT	REF	study_id	pmid	trait_reported	trait_category	beta	tag_variant	n_cases	n_total	pval
C07AB02_B01AX05	rs984113	5	56616706	C	G	GCST004988	PMID:29059683	Breast cancer	cell proliferation disorder	NA	5_56616706_G_C	76192	243019	2.082e-08
J01DH02_J01MA02	rs76796131	16	49533110	T	C	GCST007468	PMID:30643251	Smoking initiation (ever regular vs never regular) (MTAG)	measurement	0.0186652	16_49515620_C_T	0	1359002	2e-11

## Sheet: Table S7
Drug_pair_ID	Index_drug	Codrug	rs_id	CHR	BP	ALT	REF	direction	estimate	std.error	statistic	p.value	significant
A02AA04_N02AA01	magnesium hydroxide	morphine	rs117944645	8	84794811	T	C	increase	0.0981935	0.0283281	3.46629	0.000529884	no
A02AA04_N02AA01	magnesium hydroxide	morphine	rs117944645	8	84794811	T	C	decrease	0.139429	0.0272058	5.12495	3.03118e-07	yes
A02BC02_A03FA01	pantoprazole	metoclopramide	rs147504573	10	77501221	C	T	increase	0.102657	0.0285195	3.59953	0.000320835	yes
A02BC02_A03FA01	pantoprazole	metoclopramide	rs147504573	10	77501221	C	T	decrease	0.101588	0.0284103	3.57575	0.000351542	yes
A02BC02_C03CA01	pantoprazole	furosemide	rs116091351	1	205063910	G	A	increase	0.106332	0.0226093	4.703	2.59068e-06	yes
A02BC02_C03CA01	pantoprazole	furosemide	rs116091351	1	205063910	G	A	decrease	0.0771396	0.0227345	3.39307	0.000693367	no
A02BC02_J01MA02	pantoprazole	ciprofloxacin	rs117452099	6	169262343	T	C	increase	-0.122055	0.033907	-3.59971	0.000322034	yes
A02BC02_J01MA02	pantoprazole	ciprofloxacin	rs117452099	6	169262343	T	C	decrease	-0.153681	0.0342606	-4.48564	7.45651e-06	yes
A06AD11_A06AB08	lactulose	sodium picosulfate	rs12736144	1	4722581	C	G	increase	0.105107	0.0352924	2.97818	0.00292142	no
A06AD11_A06AB08	lactulose	sodium picosulfate	rs12736144	1	4722581	C	G	decrease	0.107555	0.0347074	3.09891	0.00196112	no
A06AD11_C03CA01	lactulose	furosemide	rs1871838	8	13803138	A	C	increase	-0.0586872	0.0235535	-2.49166	0.012764	no
A06AD11_C03CA01	lactulose	furosemide	rs1871838	8	13803138	A	C	decrease	-0.0744266	0.023689	-3.14182	0.00169464	no
A11DA01_J01XD01	thiamine (vit B1)	metronidazole	rs114942430	5	29322567	A	G	increase	-0.213128	0.0438513	-4.86025	1.35212e-06	yes
A11DA01_J01XD01	thiamine (vit B1)	metronidazole	rs114942430	5	29322567	A	G	decrease	-0.169244	0.0429518	-3.94032	8.65084e-05	yes
A11DA01_N05BA02	thiamine (vit B1)	chlordiazepoxide	rs186107005	12	34080371	T	A	increase	-0.238295	0.0562916	-4.23322	2.41146e-05	yes
A11DA01_N05BA02	thiamine (vit B1)	chlordiazepoxide	rs186107005	12	34080371	T	A	decrease	-0.185803	0.0523822	-3.54707	0.000398336	yes
A12BA01_A12CC30	potassium chloride	magnesium (different salts in combination)	rs56255127	11	132237582	T	C	increase	-0.105091	0.0257967	-4.07381	4.90097e-05	yes
A12BA01_A12CC30	potassium chloride	magnesium (different salts in combination)	rs56255127	11	132237582	T	C	decrease	-0.0710052	0.0258638	-2.74535	0.00613154	no
A12BA01_C03CA01	potassium chloride	furosemide	rs146985296	6	52288077	C	G	increase	-0.118336	0.0234831	-5.03919	4.73667e-07	yes
A12BA01_C03CA01	potassium chloride	furosemide	rs146985296	6	52288077	C	G	decrease	-0.0767087	0.0239436	-3.20372	0.0013602	no
A12BA01_J01MA02	potassium chloride	ciprofloxacin	rs116132368	4	68919246	A	T	increase	-0.161527	0.0453261	-3.56367	0.000370478	yes
A12BA01_J01MA02	potassium chloride	ciprofloxacin	rs116132368	4	68919246	A	T	decrease	-0.162687	0.0468245	-3.4744	0.000518814	no
A12BA01_J01XD01	potassium chloride	metronidazole	rs4757645	11	18372298	G	C	increase	-0.0630292	0.0120415	-5.23432	1.76918e-07	yes
A12BA01_J01XD01	potassium chloride	metronidazole	rs79970770	9	117397673	T	C	increase	-0.168319	0.0464991	-3.61983	0.000299637	yes
A12BA01_J01XD01	potassium chloride	metronidazole	rs4757645	11	18372298	G	C	decrease	-0.0553605	0.0129678	-4.26907	2.03046e-05	yes
A12BA01_J01XD01	potassium chloride	metronidazole	rs79970770	9	117397673	T	C	decrease	-0.160889	0.049031	-3.28137	0.00104616	no
A12BA01_N05BA02	potassium chloride	chlordiazepoxide	rs573836037	16	51430002	CT	C	increase	-0.327625	0.0975113	-3.35987	0.000821432	no
A12BA01_N05BA02	potassium chloride	chlordiazepoxide	rs573836037	16	51430002	CT	C	decrease	-0.387638	0.105798	-3.66395	0.000268193	yes
B01AA03_C03CA01	warfarin	furosemide	NA	6	95002291	C	T	increase	0.125855	0.0535881	2.34857	0.0189223	no
B01AA03_C03CA01	warfarin	furosemide	NA	6	95002291	C	T	decrease	0.187421	0.0503372	3.72331	0.000200449	yes
B01AB10_A12BA01	tinzaparin	potassium chloride	rs2511771	11	131257663	A	G	increase	-0.0407905	0.00858064	-4.75378	2.05553e-06	yes
B01AB10_A12BA01	tinzaparin	potassium chloride	rs2511771	11	131257663	A	G	decrease	-0.0235148	0.00864361	-2.72048	0.00654273	no
B01AC04_B01AC06	clopidogrel	acetylsalicylic acid	rs149039924	12	94355485	T	C	increase	-0.146775	0.0373087	-3.93407	8.4422e-05	yes
B01AC04_B01AC06	clopidogrel	acetylsalicylic acid	rs149039924	12	94355485	T	C	decrease	-0.196459	0.0371871	-5.28298	1.30606e-07	yes
B01AC04_C07AB02	clopidogrel	metoprolol	rs312802	17	77495131	G	A	increase	-0.0460579	0.0136629	-3.37101	0.00075585	no
B01AC04_C07AB02	clopidogrel	metoprolol	rs312802	17	77495131	G	A	decrease	-0.0632327	0.0136626	-4.62817	3.7857e-06	yes
B01AC04_C10AA01	clopidogrel	simvastatin	rs28636409	4	56593772	T	C	increase	-0.111014	0.0323172	-3.43514	0.000596307	no
B01AC04_C10AA01	clopidogrel	simvastatin	rs28636409	4	56593772	T	C	decrease	-0.154347	0.0340412	-4.53412	5.88713e-06	yes
B01AC06_C07AB02	acetylsalicylic acid	metoprolol	rs77925157	16	60332885	G	A	increase	0.103373	0.0271157	3.8123	0.000138493	yes
B01AC06_C07AB02	acetylsalicylic acid	metoprolol	rs758010917	19	53549709	T	A	increase	0.041677	0.0116002	3.59277	0.000328723	yes
B01AC06_C07AB02	acetylsalicylic acid	metoprolol	rs77925157	16	60332885	G	A	decrease	0.15444	0.0270217	5.71541	1.12468e-08	yes
B01AC06_C07AB02	acetylsalicylic acid	metoprolol	rs758010917	19	53549709	T	A	decrease	0.0263693	0.0120053	2.19647	0.0280804	no
C01AA05_A12BA01	digoxin	potassium chloride	rs145706366	5	20151696	C	T	increase	-0.0930481	0.0400724	-2.322	0.0203203	no
C01AA05_A12BA01	digoxin	potassium chloride	rs145706366	5	20151696	C	T	decrease	-0.114397	0.0300085	-3.81215	0.000139597	yes
C01BD01_A02BC02	amiodarone	pantoprazole	rs146704861	8	8911652	T	C	increase	-0.321484	0.0843122	-3.81302	0.000144262	yes
C01BD01_A02BC02	amiodarone	pantoprazole	rs370304464	9	79098876	C	T	increase	-0.150114	0.0256569	-5.85082	6.30391e-09	yes
C01BD01_A02BC02	amiodarone	pantoprazole	rs146704861	8	8911652	T	C	decrease	-0.372063	0.0810342	-4.59144	4.79668e-06	yes
C01BD01_A02BC02	amiodarone	pantoprazole	rs370304464	9	79098876	C	T	decrease	-0.0958177	0.023182	-4.13329	3.78818e-05	yes
C01BD01_B01AC06	amiodarone	acetylsalicylic acid	rs185619351	1	116645563	C	T	increase	-0.369489	0.0904363	-4.08563	4.72495e-05	yes
C01BD01_B01AC06	amiodarone	acetylsalicylic acid	rs138489230	5	173982126	A	G	increase	-0.314805	0.0560463	-5.61688	2.4795e-08	yes
C01BD01_B01AC06	amiodarone	acetylsalicylic acid	rs4737862	8	67868377	G	A	increase	0.0911715	0.0219977	4.1446	3.67371e-05	yes
C01BD01_B01AC06	amiodarone	acetylsalicylic acid	rs185619351	1	116645563	C	T	decrease	-0.188382	0.0742254	-2.53797	0.0112722	no
C01BD01_B01AC06	amiodarone	acetylsalicylic acid	rs138489230	5	173982126	A	G	decrease	-0.247839	0.0501147	-4.94543	8.6488e-07	yes
C01BD01_B01AC06	amiodarone	acetylsalicylic acid	rs4737862	8	67868377	G	A	decrease	0.100093	0.0204654	4.89086	1.13671e-06	yes
C03CA01_C03DA01	furosemide	spironolactone	NA	1	113219741	GT	G	increase	-0.102046	0.0252946	-4.0343	5.59883e-05	yes
C03CA01_C03DA01	furosemide	spironolactone	NA	1	113219741	GT	G	decrease	-0.0778755	0.0251755	-3.0933	0.00199571	no
C07AB02_B01AC24	metoprolol	ticagrelor	rs118142978	15	26716246	A	G	increase	-0.1762	0.048225	-3.6537	0.000264515	yes
C07AB02_B01AC24	metoprolol	ticagrelor	rs77458025	16	13793652	G	A	increase	-0.185442	0.0400091	-4.635	3.77749e-06	yes
C07AB02_B01AC24	metoprolol	ticagrelor	rs111423393	5	102155125	A	G	increase	-0.147367	0.0289068	-5.09801	3.72435e-07	yes
C07AB02_B01AC24	metoprolol	ticagrelor	rs118142978	15	26716246	A	G	decrease	-0.216485	0.0519129	-4.17016	3.17442e-05	yes
C07AB02_B01AC24	metoprolol	ticagrelor	rs77458025	16	13793652	G	A	decrease	-0.128757	0.0388342	-3.31557	0.00093099	no
C07AB02_B01AC24	metoprolol	ticagrelor	rs111423393	5	102155125	A	G	decrease	-0.0797849	0.0290142	-2.74985	0.00601609	no
C07AB02_B01AX05	metoprolol	fondaparinux	rs984113	5	56616706	C	G	increase	0.0546442	0.011253	4.85596	1.25411e-06	yes
C07AB02_B01AX05	metoprolol	fondaparinux	rs984113	5	56616706	C	G	decrease	0.0540013	0.0125666	4.29723	1.79244e-05	yes
C07AB02_C09AA02	metoprolol	enalapril	rs151291375	15	36281149	T	C	increase	-0.138345	0.0401925	-3.44205	0.000586284	no
C07AB02_C09AA02	metoprolol	enalapril	rs6532537	4	95260257	G	A	increase	-0.0647865	0.0129355	-5.00845	5.8482e-07	yes
C07AB02_C09AA02	metoprolol	enalapril	rs151291375	15	36281149	T	C	decrease	-0.166142	0.0422809	-3.92948	8.76872e-05	yes
C07AB02_C09AA02	metoprolol	enalapril	rs6532537	4	95260257	G	A	decrease	-0.0646986	0.0135866	-4.76194	2.03893e-06	yes
J01CE01_C03CA01	benzylpenicillin	furosemide	rs1206902225	1	28706975	TG	T	increase	-0.269678	0.0634269	-4.25179	2.23002e-05	yes
J01CE01_C03CA01	benzylpenicillin	furosemide	rs1206902225	1	28706975	TG	T	decrease	-0.251588	0.0652488	-3.85583	0.000119454	yes
J01CF01_C03CA01	dicloxacillin	furosemide	rs4668287	2	170596595	A	G	increase	-0.0639297	0.0153333	-4.16934	3.21099e-05	yes
J01CF01_C03CA01	dicloxacillin	furosemide	rs4668287	2	170596595	A	G	decrease	-0.0848174	0.0190914	-4.44271	9.72796e-06	yes
J01CF01_N02AA05	dicloxacillin	oxycodone	rs111738111	16	84066674	C	T	increase	-0.212715	0.0429905	-4.94794	8.08173e-07	yes
J01CF01_N02AA05	dicloxacillin	oxycodone	rs111738111	16	84066674	C	T	decrease	-0.219061	0.0506192	-4.32763	1.60484e-05	yes
J01CF01_N03AX12	dicloxacillin	gabapentin	rs7524537	1	162643332	C	T	increase	-0.10639	0.0224477	-4.73948	2.48225e-06	yes
J01CF01_N03AX12	dicloxacillin	gabapentin	rs7524537	1	162643332	C	T	decrease	-0.0951953	0.0304064	-3.13076	0.00183412	no
J01DC02_M03BB03	cefuroxime	chlorzoxazone	rs4675152	2	227206654	G	A	increase	0.0791694	0.0185064	4.27796	1.99524e-05	yes
J01DC02_M03BB03	cefuroxime	chlorzoxazone	rs4675152	2	227206654	G	A	decrease	0.064777	0.0214731	3.01666	0.00261358	no
J01DC02_N01BB01	cefuroxime	bupivacaine	rs117134236	14	92687668	A	G	increase	-0.299612	0.053853	-5.56352	3.29509e-08	yes
J01DC02_N01BB01	cefuroxime	bupivacaine	rs117134236	14	92687668	A	G	decrease	-0.237502	0.0582311	-4.07861	4.94581e-05	yes
J01DH02_B01AC06	meropenem	acetylsalicylic acid	rs517984	13	96636681	C	A	increase	0.084368	0.0215775	3.91	9.73401e-05	yes
J01DH02_B01AC06	meropenem	acetylsalicylic acid	rs517984	13	96636681	C	A	decrease	0.050885	0.0210311	2.41951	0.0156728	no
J01DH02_J01MA02	meropenem	ciprofloxacin	rs76796131	16	49533110	T	C	increase	-0.127649	0.0291854	-4.37373	1.26778e-05	yes
J01DH02_J01MA02	meropenem	ciprofloxacin	rs76796131	16	49533110	T	C	decrease	-0.0902558	0.0286763	-3.1474	0.00166444	no
J01MA02_A11DA01	ciprofloxacin	thiamine (vit B1)	rs73370371	15	27767768	A	C	increase	-0.229734	0.0558341	-4.11458	4.13738e-05	yes
J01MA02_A11DA01	ciprofloxacin	thiamine (vit B1)	rs73370371	15	27767768	A	C	decrease	-0.16598	0.0568031	-2.92202	0.0035525	no
J01MA02_C03CA01	ciprofloxacin	furosemide	rs55731481	14	98175442	T	G	increase	-0.18221	0.0385054	-4.73207	2.29217e-06	yes
J01MA02_C03CA01	ciprofloxacin	furosemide	rs55731481	14	98175442	T	G	decrease	-0.139092	0.0390374	-3.56305	0.000370969	yes
J01MA02_J01XD01	ciprofloxacin	metronidazole	rs2618023	9	26275642	C	A	increase	-0.146269	0.0460708	-3.17487	0.00152019	no
J01MA02_J01XD01	ciprofloxacin	metronidazole	rs2618023	9	26275642	C	A	decrease	-0.216075	0.0501713	-4.30675	1.73585e-05	yes
N02AA05_A02BC02	oxycodone	pantoprazole	rs1048616003	16	1493310	G	GC	increase	0.000221952	0.00418117	0.0530837	0.957667	no
N02AA05_A02BC02	oxycodone	pantoprazole	rs1048616003	16	1493310	G	GC	decrease	0.00839599	0.00443445	1.89336	0.0583463	no
N02AA05_C03CA01	oxycodone	furosemide	rs2291580	4	40438198	C	T	increase	0.00826932	0.00518062	1.5962	0.110508	no
N02AA05_C03CA01	oxycodone	furosemide	rs181329814	7	4283455	C	T	increase	-0.0213192	0.0139778	-1.52522	0.127269	no
N02AA05_C03CA01	oxycodone	furosemide	rs2291580	4	40438198	C	T	decrease	0.00524601	0.00592447	0.885481	0.37594	no
N02AA05_C03CA01	oxycodone	furosemide	rs181329814	7	4283455	C	T	decrease	-0.00710051	0.0158907	-0.446833	0.655015	no
N02AX02_N02AA01	tramadol	morphine	rs191619899	5	162243744	G	A	increase	0.0535042	0.0208331	2.56823	0.0102335	no
N02AX02_N02AA01	tramadol	morphine	rs191619899	5	162243744	G	A	decrease	0.0603036	0.016506	3.65343	0.000259873	yes
N03AX12_A02BC02	gabapentin	pantoprazole	rs117909688	11	134397391	T	C	increase	-0.128933	0.0324661	-3.97133	7.23168e-05	yes
N03AX12_A02BC02	gabapentin	pantoprazole	rs117909688	11	134397391	T	C	decrease	-0.146166	0.0345967	-4.22486	2.43155e-05	yes
N03AX12_B01AC06	gabapentin	acetylsalicylic acid	rs760791408	4	141069302	T	C	increase	-0.189834	0.0451773	-4.20198	2.72874e-05	yes
N03AX12_B01AC06	gabapentin	acetylsalicylic acid	rs760791408	4	141069302	T	C	decrease	-0.212141	0.0474254	-4.47314	8.05661e-06	yes

## Sheet: Table S8
Drug_pair_ID	Index_drug	Codrug	rs_id	CHR	BP	statistic	p_value	p_value_fdr
A02AA04_N02AA01	magnesium hydroxide	morphine	rs117944645	8	84794811	6605.81	0.0224888	0.709395
A02BC02_A03FA01	pantoprazole	metoclopramide	rs147504573	10	77501221	2054.5	0.129435	0.709395
A02BC02_C03CA01	pantoprazole	furosemide	rs116091351	1	205063910	1338.44	0.281859	0.767301
A02BC02_J01MA02	pantoprazole	ciprofloxacin	rs117452099	6	169262343	674.717	0.385807	0.80153
A06AD11_A06AB08	lactulose	sodium picosulfate	rs12736144	1	4722581	529.932	0.727136	0.862418
A06AD11_C03CA01	lactulose	furosemide	rs1871838	8	13803138	650.686	0.889055	0.94979
A11DA01_J01XD01	thiamine (vit B1)	metronidazole	rs114942430	5	29322567	663.284	0.265867	0.767301
A11DA01_N05BA02	thiamine (vit B1)	chlordiazepoxide	rs186107005	12	34080371	323.511	0.807096	0.924338
A12BA01_A12CC30	potassium chloride	magnesium (different salts in combination)	rs56255127	11	132237582	798.68	0.384308	0.80153
A12BA01_C03CA01	potassium chloride	furosemide	rs146985296	6	52288077	2458.62	0.111944	0.709395
A12BA01_J01MA02	potassium chloride	ciprofloxacin	rs116132368	4	68919246	500.98	0.912544	0.94979
A12BA01_J01XD01	potassium chloride	metronidazole	rs4757645	11	18372298	941.125	0.16092	0.709395
A12BA01_J01XD01	potassium chloride	metronidazole	rs79970770	9	117397673	467.533	0.434783	0.80153
A12BA01_N05BA02	potassium chloride	chlordiazepoxide	rs573836037	16	51430002	224.824	0.631684	0.815592
B01AA03_C03CA01	warfarin	furosemide	NA	6	95002291	373.437	0.490255	0.815592
B01AB10_A12BA01	tinzaparin	potassium chloride	rs2511771	11	131257663	1044.75	0.12044	0.709395
B01AC04_B01AC06	clopidogrel	acetylsalicylic acid	rs149039924	12	94355485	405.109	0.284358	0.767301
B01AC04_C07AB02	clopidogrel	metoprolol	rs312802	17	77495131	685.738	0.285857	0.767301
B01AC04_C10AA01	clopidogrel	simvastatin	rs28636409	4	56593772	411.997	0.613693	0.815592
B01AC06_C07AB02	acetylsalicylic acid	metoprolol	rs77925157	16	60332885	499.459	0.707146	0.858678
B01AC06_C07AB02	acetylsalicylic acid	metoprolol	rs758010917	19	53549709	1146.39	0.269865	0.767301
C01AA05_A12BA01	digoxin	potassium chloride	rs145706366	5	20151696	679.542	0.564218	0.815592
C01BD01_A02BC02	amiodarone	pantoprazole	rs146704861	8	8911652	187.248	0.655672	0.815592
C01BD01_A02BC02	amiodarone	pantoprazole	rs370304464	9	79098876	518.889	0.166917	0.709395
C01BD01_B01AC06	amiodarone	acetylsalicylic acid	rs185619351	1	116645563	279.618	0.126937	0.709395
C01BD01_B01AC06	amiodarone	acetylsalicylic acid	rs138489230	5	173982126	183.006	0.588706	0.815592
C01BD01_B01AC06	amiodarone	acetylsalicylic acid	rs4737862	8	67868377	469.327	0.0434783	0.709395
C03CA01_C03DA01	furosemide	spironolactone	NA	1	113219741	670.491	0.815592	0.924338
C07AB02_B01AC24	metoprolol	ticagrelor	rs118142978	15	26716246	127.704	0.626687	0.815592
C07AB02_B01AC24	metoprolol	ticagrelor	rs77458025	16	13793652	159.678	0.643678	0.815592
C07AB02_B01AC24	metoprolol	ticagrelor	rs111423393	5	102155125	128.482	0.96052	0.972014
C07AB02_B01AX05	metoprolol	fondaparinux	rs984113	5	56616706	301.598	0.897551	0.94979
C07AB02_C09AA02	metoprolol	enalapril	rs151291375	15	36281149	1030.7	0.190405	0.746973
C07AB02_C09AA02	metoprolol	enalapril	rs6532537	4	95260257	745.655	0.441279	0.80153
J01CE01_C03CA01	benzylpenicillin	furosemide	rs1206902225	1	28706975	312.852	0.429285	0.80153
J01CF01_C03CA01	dicloxacillin	furosemide	rs4668287	2	170596595	624.123	0.0794603	0.709395
J01CF01_N02AA05	dicloxacillin	oxycodone	rs111738111	16	84066674	268.001	0.64068	0.815592
J01CF01_N03AX12	dicloxacillin	gabapentin	rs7524537	1	162643332	396.394	0.455772	0.80153
J01DC02_M03BB03	cefuroxime	chlorzoxazone	rs4675152	2	227206654	539.35	0.393803	0.80153
J01DC02_N01BB01	cefuroxime	bupivacaine	rs117134236	14	92687668	355.309	0.374313	0.80153
J01DH02_B01AC06	meropenem	acetylsalicylic acid	rs517984	13	96636681	539.336	0.972014	0.972014
J01DH02_J01MA02	meropenem	ciprofloxacin	rs76796131	16	49533110	1227.7	0.151924	0.709395
J01MA02_A11DA01	ciprofloxacin	thiamine (vit B1)	rs73370371	15	27767768	512.568	0.530235	0.815592
J01MA02_C03CA01	ciprofloxacin	furosemide	rs55731481	14	98175442	709.205	0.391304	0.80153
J01MA02_J01XD01	ciprofloxacin	metronidazole	rs2618023	9	26275642	1733.76	0.0644678	0.709395
N02AA05_A02BC02	oxycodone	pantoprazole	rs1048616003	16	1493310	1204	0.32034	0.80153
N02AA05_C03CA01	oxycodone	furosemide	rs2291580	4	40438198	1248.13	0.061969	0.709395
N02AA05_C03CA01	oxycodone	furosemide	rs181329814	7	4283455	800.427	0.577711	0.815592
N02AX02_N02AA01	tramadol	morphine	rs191619899	5	162243744	687.45	0.496752	0.815592
N03AX12_A02BC02	gabapentin	pantoprazole	rs117909688	11	134397391	404.058	0.83958	0.930839
N03AX12_B01AC06	gabapentin	acetylsalicylic acid	rs760791408	4	141069302	768.936	0.226387	0.767301

## Sheet: Table S9
Drug_pair_ID	Index_drug	Codrug	Gene	Chr	Start	End	No.SNPs	SNP_start	SNP_end	Chisq(Obs)	Pvalue	TopSNP.Pvalue	TopSNP	Adjusted_Pvalue
J01CE01_C03CA01	benzylpenicillin	furosemide	DCLRE1C	10	14897359	14954432	201	chr10:14847773:SG	chr10:15004426:IG	773.032	3.2579e-07	1.52073e-07	chr10:14997843:SG	0.00648387
J01CE01_C03CA01	benzylpenicillin	furosemide	MEIG1	10	14954228	14988050	225	chr10:14906509:SG	chr10:15038039:SG	822.552	1.63196e-06	1.52073e-07	chr10:14997843:SG	0.032476
J01CE01_C03CA01	benzylpenicillin	furosemide	OLAH	10	15032224	15073853	240	chr10:14982594:IG	chr10:15123705:SG	1070.58	7.22542e-07	1.52073e-07	chr10:14997843:SG	0.0143793
J01MA02_C03CA01	ciprofloxacin	furosemide	TMPRSS2	21	41464305	41508158	247	chr21:41415877:SG	chr21:41558026:IG	866.992	3.91533e-07	3.74594e-07	chr21:41548095:SG	0.00779151

[truncated: 7 more sheets: Table S10, Table S11, Table S12, Table S13, Table S14, Table S15, Table S16]
